# Supplementary material for: Vultures and Livestock: The Where, When, and Why of Visits to Farms
Source: Animals (Basel). 2020 Nov 16;10(11):2127. doi: 10.3390/ani10112127 (PMC7698296; doi:10.3390/ani10112127)
Supplement: Supplementary file 1 [file animals-10-02127-s001.zip]

Archive with 11 entries (11 files):
- supplementary 10_Table S11-12.pdf
- supplementary 11_Figure S7.pdf
- supplementary 1_Table S1.pdf
- supplementary 2_Figure S1.pdf
- supplementary 3_Table S2-4.pdf
- supplementary 4_Table S5.pdf
- supplementary 5_Table S6-7.pdf
- supplementary 6_Figure S2.pdf
- supplementary 7_Figure S3.pdf
- supplementary 8_Table S8-10.pdf
- supplementary 9_Figure S4-6.pdf
